# Supplementary material for: Psychometric properties of the Persian version of the hospitalized older adults’ dignity scale for measuring dignity during acute hospitalization
Source: PLoS One. 2025 Sep 25;20(9):e0332036. doi: 10.1371/journal.pone.0332036 (PMC12463278; doi:10.1371/journal.pone.0332036)
Supplement: S3 File — (XLSX) [file pone.0332036.s003.xlsx]

## Sheet: Sheet1
62	2	1	3	4	12	1	2	2	4	3	3	4	3	3	3	3	5	5	3	3	3
63	1	1	3	4	5	2	3	2	3	4	4	3	4	4	3	3	4	4	2	2	2
68	1	1	3	4	6	3	2	3	4	3	3	4	3	3	4	4	5	5	3	3	2
72	1	1	3	1	7	2	2	3	3	3	3	3	3	3	4	4	5	4	2	2	2
69	1	1	3	4	8	1	2	3	4	3	3	4	4	3	4	3	5	5	2	2	3
63	2	1	3	4	5	1	2	3	3	3	4	3	3	4	3	3	4	5	2	2	2
64	2	1	3	4	6	2	2	3	4	3	4	4	3	3	4	3	5	5	3	3	2
62	2	1	3	2	10	2	2	2	3	3	3	3	4	4	3	4	4	5	3	3	2
75	2	1	3	4	11	2	3	2	3	3	3	3	3	3	3	4	5	4	3	3	3
75	2	1	3	1	15	3	3	2	3	4	3	3	3	3	4	4	5	5	2	3	3
76	1	1	2	2	12	3	3	2	3	3	4	3	3	4	3	4	5	4	2	2	2
62	1	1	2	2	13	3	2	3	3	3	4	3	4	3	3	3	5	5	2	2	3
69	1	3	2	2	14	3	2	3	3	3	4	3	4	3	3	3	4	4	3	2	3
64	1	1	3	4	8	4	1	3	3	3	4	3	3	3	4	3	5	5	3	3	2
63	1	1	3	2	9	4	2	3	3	3	3	3	3	4	3	4	4	5	2	3	3
68	2	1	3	4	9	4	3	2	4	4	3	4	4	3	3	4	5	5	2	3	3
69	2	3	3	2	6	4	3	2	3	4	3	3	3	4	3	3	4	5	2	3	3
67	1	3	2	2	4	4	3	2	3	4	4	3	4	3	4	3	5	4	3	3	3
68	1	3	2	4	5	2	2	2	3	4	4	3	3	4	3	3	5	5	3	3	2
62	1	3	2	2	7	1	2	2	4	4	3	4	3	3	3	4	5	5	3	3	3
75	1	1	2	2	8	3	2	2	3	4	3	3	4	4	4	3	5	4	2	2	2
63	2	1	2	1	5	2	2	2	3	4	3	3	3	3	4	4	4	4	2	2	2
69	2	1	2	2	9	2	2	2	4	4	4	4	4	4	4	3	5	4	2	3	3
68	2	3	1	2	6	2	2	2	3	3	3	3	3	3	3	4	5	5	3	2	3
62	1	3	1	4	5	3	2	2	3	4	4	3	3	4	4	3	4	4	2	2	3
62	1	3	1	1	2	3	3	2	4	4	3	4	3	4	3	4	4	5	2	3	2
63	1	1	1	2	4	2	3	3	3	4	4	3	4	3	4	4	4	5	2	2	3
68	1	1	1	4	8	2	2	3	3	3	3	3	4	4	3	4	5	5	2	2	2
64	1	1	1	2	5	2	2	3	3	3	4	3	3	3	3	3	4	5	2	1	2
67	2	3	1	1	5	3	2	2	4	3	4	4	4	4	3	3	5	5	2	2	3
64	2	1	2	2	4	3	2	2	3	4	4	3	3	3	3	3	5	5	3	3	2
69	2	3	2	4	7	3	2	2	3	4	3	3	4	4	4	3	5	5	3	3	3
62	2	3	1	3	8	2	3	3	3	4	3	3	4	4	3	4	5	4	3	2	3
65	1	3	1	1	9	2	3	3	4	4	3	4	4	3	4	4	5	5	3	2	3
64	1	1	1	4	5	2	3	3	3	4	3	3	3	4	3	3	5	5	3	3	3
68	1	1	1	1	5	3	3	3	3	4	4	3	4	4	4	3	5	5	3	2	2
69	1	1	1	4	7	3	3	3	4	3	4	4	4	3	3	4	4	4	3	3	3
68	1	1	2	4	5	3	3	3	3	3	3	3	3	4	4	3	5	4	3	2	2
64	1	1	2	3	2	3	3	3	3	3	3	3	4	3	3	3	5	4	3	2	3
62	2	1	2	1	4	2	3	2	3	3	4	3	4	3	4	4	5	4	2	2	3
67	2	3	2	2	10	2	3	2	4	3	3	4	3	3	3	3	4	4	2	3	2
69	2	1	2	4	9	2	3	3	3	3	3	3	4	4	4	3	4	4	2	3	3
68	2	3	2	1	17	4	2	2	4	3	4	4	4	3	4	3	4	4	3	3	3
67	2	3	2	4	10	1	3	2	3	4	3	3	3	3	3	4	4	4	2	3	3
69	2	3	2	2	2	1	3	3	3	3	3	3	4	3	4	3	4	5	2	3	2
61	1	1	3	1	13	1	3	2	4	4	3	4	4	3	4	3	4	4	2	3	3
60	2	1	3	3	10	3	3	2	3	3	4	3	3	4	3	4	4	5	3	2	3
64	1	3	3	4	14	2	3	1	3	4	3	3	4	3	4	3	4	4	3	2	3
68	2	1	3	4	12	4	2	2	3	4	3	3	4	3	3	3	5	5	2	2	2
67	1	1	3	1	11	3	3	3	4	4	4	4	4	4	3	4	4	5	3	2	3
69	2	1	3	4	14	3	2	3	3	3	3	3	3	3	3	3	5	5	3	3	2
62	2	3	3	2	10	4	2	2	4	4	3	4	4	3	3	4	4	4	2	3	3
64	1	1	3	4	9	4	2	2	3	4	3	3	4	3	4	3	5	5	3	3	3
65	1	1	3	1	10	3	1	3	4	4	4	4	3	4	3	4	5	4	3	2	3
69	1	1	3	4	11	3	3	2	3	3	4	3	4	3	4	3	5	5	3	2	2
63	1	3	3	4	10	3	3	3	4	3	3	4	4	3	4	3	4	4	3	2	3
64	1	1	3	1	8	3	3	2	3	4	3	3	3	4	3	3	5	4	2	2	2
65	1	1	3	4	9	3	2	2	4	4	4	4	4	3	4	4	4	4	3	2	2
64	1	1	3	4	9	3	2	2	3	3	3	3	4	4	3	3	5	4	2	2	2
68	1	3	3	4	4	2	2	3	4	4	3	4	3	3	4	3	4	5	2	2	3
67	2	3	3	1	2	3	2	3	4	3	4	4	4	4	4	4	4	4	3	2	3
69	2	3	3	4	3	2	3	3	3	4	4	3	4	3	4	3	4	5	3	3	3
62	2	3	3	4	4	1	3	3	4	4	4	4	3	3	3	3	4	4	3	3	3
61	2	1	3	3	5	1	3	3	3	3	3	3	3	3	4	3	5	5	2	3	2
63	2	1	3	1	7	1	3	3	4	4	4	4	3	4	3	4	4	5	3	3	2
68	2	3	3	4	16	1	3	2	3	4	3	3	4	3	3	3	5	5	2	3	2
71	2	1	3	2	14	1	2	2	4	4	4	4	4	3	4	4	4	4	2	3	3
72	2	3	3	1	10	1	2	2	4	3	3	4	4	4	3	3	5	5	3	3	2
67	1	3	3	1	10	1	2	2	3	3	3	3	3	3	3	3	5	4	2	3	2
69	1	1	2	1	6	1	2	3	4	3	3	4	3	3	4	3	5	5	3	3	2
69	1	1	2	4	9	2	2	3	4	3	3	4	3	3	3	3	4	4	3	3	2
68	1	1	2	1	7	2	3	3	3	4	3	3	4	4	4	4	5	5	3	3	2
68	1	3	3	4	8	2	3	2	4	4	4	4	3	3	3	3	4	4	3	3	2
64	1	3	3	2	8	2	3	2	3	3	3	3	4	4	4	4	5	5	2	3	3
61	2	1	3	3	8	2	3	2	3	4	4	3	3	3	3	3	4	4	3	3	3
62	2	3	2	4	4	2	2	2	3	4	4	3	3	3	4	4	5	5	2	3	3
65	2	3	2	1	4	2	3	2	4	3	4	4	4	3	3	3	4	4	3	3	3
64	2	2	2	3	5	2	2	2	3	4	4	3	3	3	3	4	5	5	3	2	3
67	2	1	3	3	2	2	2	2	3	4	3	3	3	4	3	3	4	5	2	2	3
61	2	1	3	3	4	2	3	2	3	3	3	3	3	3	4	3	5	4	3	2	3
62	2	1	4	1	2	2	3	3	3	3	3	3	4	4	3	4	4	5	3	2	2
68	2	3	4	4	4	2	3	3	4	4	3	4	3	3	4	3	5	4	3	2	3
71	1	3	4	1	2	2	2	3	3	3	4	3	3	4	4	4	5	4	2	2	2
72	1	3	4	4	1	2	2	3	3	3	4	3	3	3	3	3	4	5	3	3	2
69	1	1	4	4	5	2	2	3	4	4	3	4	3	4	4	4	5	4	3	2	2
70	1	1	4	4	3	2	2	3	3	3	3	3	4	3	4	3	4	5	3	3	3
72	1	3	1	2	3	2	2	3	3	4	3	3	3	4	3	4	4	4	2	2	2
71	1	3	1	4	2	3	2	3	3	4	3	3	3	4	4	3	5	5	3	2	3
61	1	1	1	1	2	3	2	3	4	4	3	4	3	4	4	3	4	4	2	2	3
60	1	3	1	4	4	3	3	3	3	3	4	3	3	4	3	3	5	5	3	2	3
68	1	3	1	2	2	3	3	3	3	4	4	3	3	3	3	4	4	4	3	2	3
67	2	3	1	4	4	3	3	3	4	4	3	4	4	3	3	3	5	4	3	2	3
71	2	3	1	1	5	3	3	3	3	4	3	3	3	3	4	4	4	5	2	3	2
62	2	1	1	4	5	3	3	3	4	3	3	4	3	3	3	4	5	4	3	3	2
65	2	3	2	2	6	3	3	3	3	4	4	3	3	3	3	3	4	4	2	3	2
67	2	1	2	4	1	3	3	3	4	4	4	4	4	3	4	4	4	4	2	2	3
69	2	1	2	4	5	2	2	2	3	4	4	3	3	4	3	4	5	5	2	2	3
64	2	3	2	4	8	2	2	2	3	3	4	3	3	3	3	3	4	5	3	1	2
68	1	3	2	4	5	2	2	2	3	4	3	3	4	3	3	4	4	5	3	2	3
64	2	1	3	1	5	2	2	2	4	4	3	4	4	3	4	4	4	4	3	3	3
68	2	1	3	3	6	2	2	2	3	4	4	3	4	4	3	3	5	5	3	3	3
64	2	2	3	4	4	1	2	2	3	3	3	3	3	3	4	3	5	5	2	3	3
67	2	1	3	3	4	1	3	3	4	4	4	4	4	3	3	3	5	4	2	2	3
64	2	2	3	2	1	1	3	3	3	3	3	3	3	4	4	4	4	5	2	2	2
69	1	1	3	1	3	1	3	3	3	4	3	3	3	3	3	3	5	5	3	2	3
62	2	1	3	4	2	1	3	3	3	4	3	3	4	3	3	3	5	5	2	2	2
65	2	1	3	2	8	2	3	3	4	3	4	4	3	3	4	4	4	4	2	2	2
64	2	1	3	2	4	2	2	2	3	3	4	3	3	4	3	3	5	5	2	2	3
68	2	3	3	1	4	2	2	2	4	4	3	4	3	3	3	3	5	5	2	2	2
69	2	3	3	3	5	3	2	2	3	4	4	3	4	3	4	3	5	5	2	3	3
68	2	1	3	3	2	3	2	2	3	3	3	3	3	3	3	4	4	4	2	3	3
64	2	3	3	4	4	3	3	3	3	4	4	3	3	3	3	3	5	5	3	2	3
62	2	1	3	3	2	3	3	2	3	3	4	3	4	4	3	4	5	5	3	2	3
67	2	1	3	1	4	4	3	3	4	3	4	4	3	3	4	3	5	5	3	2	3
69	1	1	3	4	2	4	3	2	3	3	3	3	3	3	3	4	4	4	3	2	2
68	1	3	3	4	1	3	2	3	4	4	4	4	4	3	3	3	5	5	3	2	3
67	1	3	3	4	5	3	2	2	3	4	4	3	3	3	3	3	5	5	3	3	3
69	1	3	3	4	3	3	2	3	4	4	3	4	3	3	4	4	5	5	3	3	3
61	1	3	3	1	4	3	2	2	3	3	4	3	3	4	3	3	4	4	2	3	2
60	1	1	3	4	5	3	2	2	4	3	4	4	4	3	3	3	5	5	3	3	3
64	1	3	3	4	5	3	2	2	3	4	3	3	3	3	3	4	5	5	2	2	3
74	1	3	3	4	4	3	2	3	4	4	4	4	3	3	4	3	5	5	2	3	3
67	1	3	3	1	4	3	2	3	4	4	4	4	3	4	3	3	4	4	2	3	3
69	1	3	3	4	4	2	2	3	4	4	3	4	4	3	3	3	5	4	3	2	2
62	1	1	3	4	5	2	2	2	4	3	4	4	4	3	3	4	5	4	2	2	3
64	2	3	3	1	2	2	2	2	3	4	4	3	3	4	3	3	5	4	3	3	3
65	2	3	3	4	4	2	3	2	3	4	3	3	3	3	3	3	4	4	3	3	2
69	2	3	3	4	5	3	3	2	3	4	4	3	3	3	4	3	4	5	3	2	3
63	2	3	2	4	2	3	3	2	3	4	4	3	4	4	3	4	4	5	3	2	3
64	2	1	2	1	4	3	2	3	3	3	4	3	3	3	4	3	4	4	3	2	3
65	2	3	2	3	2	3	2	3	3	4	3	3	3	3	3	3	4	5	2	3	3
64	2	3	3	4	4	3	2	3	4	4	4	4	3	4	3	3	5	4	2	3	2
68	1	3	3	4	2	3	3	3	3	4	4	3	4	3	3	4	5	5	2	3	3
67	1	3	3	1	1	3	3	3	3	3	3	3	3	4	4	3	4	4	3	3	3
69	1	3	3	3	5	2	3	3	3	4	4	3	3	3	3	3	5	5	3	3	2
62	1	3	3	3	3	2	3	3	4	3	4	4	3	3	3	3	4	4	2	2	3
61	1	1	3	1	3	3	3	3	3	3	3	3	4	3	3	3	5	5	3	2	2
63	1	1	2	3	2	3	3	3	3	4	4	3	3	4	4	3	4	4	3	3	3
68	1	1	2	4	2	3	3	3	4	4	4	4	3	3	3	4	5	5	3	3	3
67	1	3	2	1	4	2	2	2	3	4	3	3	3	4	3	3	4	4	3	3	2
62	1	1	3	1	2	2	2	2	3	3	4	3	4	3	3	4	5	4	3	2	3
67	1	3	3	1	4	1	3	2	3	4	4	3	4	4	4	3	4	4	2	2	3
69	1	3	3	4	5	1	2	2	4	3	3	4	3	3	3	3	5	5	3	2	3
69	1	1	3	4	5	4	2	2	3	3	3	3	3	4	3	3	4	4	2	3	2
68	1	1	2	1	6	4	3	2	3	4	3	3	3	3	3	4	4	5	2	2	3
68	2	3	2	1	1	4	2	3	3	3	4	3	4	3	4	3	4	5	3	2	3
64	2	3	2	4	12	4	2	2	3	3	4	3	4	3	3	3	5	4	2	2	2
61	2	3	2	4	5	4	1	3	4	3	4	4	4	3	3	3	4	4	3	2	3
62	1	3	2	3	6	4	2	2	3	4	3	3	4	3	4	4	5	5	3	2	3
65	2	1	2	3	7	1	3	2	3	3	3	3	3	4	3	3	5	4	3	2	2
64	1	3	1	1	8	2	3	2	3	3	3	3	3	3	3	3	4	5	3	3	3
67	1	2	1	2	5	2	2	2	3	3	4	3	3	4	3	3	4	5	3	3	2
61	2	1	1	4	6	3	2	2	3	4	3	3	4	3	4	4	5	4	2	3	3
62	1	1	1	2	10	3	3	2	4	3	4	4	4	4	3	3	4	5	3	3	3
68	1	1	1	1	11	2	2	3	3	3	3	3	3	4	3	3	5	4	3	3	3
62	1	2	1	4	15	2	3	3	3	4	3	3	3	3	4	3	5	5	3	3	2
63	1	2	1	4	12	1	2	3	3	4	4	3	3	3	3	4	4	4	2	3	2
68	2	3	2	4	13	1	2	2	4	4	3	4	4	3	4	3	5	5	3	3	2
72	2	2	2	1	14	1	2	2	3	3	3	3	3	4	3	3	4	4	3	3	3
69	2	1	1	2	8	2	3	1	3	4	3	3	4	4	3	4	5	5	3	2	3
63	1	2	1	4	9	2	3	2	4	3	4	4	3	3	3	3	4	4	3	2	3
64	1	3	1	4	9	2	3	3	3	4	3	3	4	4	4	3	5	4	2	2	2
62	1	2	1	1	6	2	3	3	3	3	3	3	3	4	3	3	4	5	3	3	2
75	1	2	1	4	4	1	3	3	4	3	2	4	4	3	3	4	5	4	3	2	2
75	1	1	2	3	5	1	3	2	3	3	3	3	4	4	3	3	4	5	2	2	2
76	1	3	2	4	7	4	2	2	3	3	3	3	4	4	4	3	4	5	3	2	2
62	1	3	2	4	8	4	2	2	4	4	4	4	3	3	3	4	5	5	3	3	2
69	2	3	2	3	5	4	2	2	3	3	3	3	3	4	3	3	4	4	3	3	2
64	2	1	2	1	4	2	2	2	4	4	3	4	3	4	4	4	5	4	3	2	2
63	2	1	2	4	2	2	3	2	3	3	3	3	3	3	3	3	5	4	2	3	2
68	2	1	2	1	1	2	3	2	3	4	3	3	4	4	3	3	5	4	3	3	3
69	2	3	2	4	5	2	3	3	3	3	2	3	4	3	3	3	4	5	3	2	2
67	1	3	3	4	3	2	2	3	4	4	2	4	3	3	3	4	4	5	2	3	3
68	1	3	3	1	3	3	2	2	3	3	3	3	3	3	4	3	4	5	3	3	2
69	1	1	3	4	2	3	2	2	4	4	4	4	4	3	3	3	4	5	2	3	2
68	1	1	3	2	2	3	2	2	3	3	3	3	3	3	3	3	5	4	3	3	2
62	1	1	3	4	4	3	2	2	4	4	3	4	3	3	3	4	5	4	3	2	3
62	2	3	3	1	2	3	2	2	3	4	3	3	4	4	4	3	4	4	2	3	3
63	2	3	3	4	4	2	2	3	4	3	4	4	3	3	3	3	4	5	3	2	3
68	2	3	3	4	5	2	2	3	3	4	3	3	3	4	3	4	5	4	3	2	3
64	1	1	3	4	5	2	3	3	3	4	3	3	3	3	3	3	4	4	3	3	2
67	1	1	3	1	6	2	3	3	3	3	3	3	4	4	4	4	4	4	2	3	2
64	1	3	3	4	1	2	3	2	3	4	3	3	3	3	3	3	5	5	3	3	2
69	2	3	3	2	5	2	3	3	3	3	2	3	3	4	3	3	5	5	3	2	3
62	2	1	3	1	2	2	3	3	3	3	3	3	4	3	3	3	4	4	2	3	3
65	1	1	3	4	3	1	3	2	3	3	3	3	3	3	4	4	4	5	3	2	3
64	2	1	3	1	3	1	3	2	3	3	3	3	3	3	3	3	5	5	3	2	3
68	1	1	3	4	2	1	3	3	3	4	2	3	3	4	4	4	4	5	2	3	3
69	1	3	3	2	4	1	3	3	3	3	3	3	4	3	3	3	4	4	3	2	3
68	2	1	3	1	4	3	3	2	4	4	3	4	4	4	4	4	5	4	2	3	3
64	1	1	3	1	4	3	3	2	4	4	3	4	3	3	3	3	5	4	3	3	2
62	1	1	3	4	5	3	3	2	3	3	3	3	3	3	4	4	5	5	3	3	2
67	1	1	3	1	5	3	3	3	4	4	4	4	4	3	3	3	4	4	3	3	3
69	1	1	3	4	5	3	3	3	3	3	3	3	3	4	4	3	5	4	2	2	2
68	2	1	3	1	2	3	3	3	3	4	3	3	3	3	3	3	4	4	3	3	2
67	1	1	3	4	2	3	3	3	3	4	3	3	4	3	3	3	5	5	2	2	3
69	2	3	2	1	1	3	2	3	2	4	3	3	4	3	4	3	4	4	2	3	2
70	1	3	2	4	1	3	2	2	2	3	2	4	4	3	3	4	5	5	2	3	2
60	1	1	2	4	8	2	2	2	2	4	3	4	3	4	4	3	4	4	3	2	1
64	1	3	3	1	6	2	2	2	3	3	3	4	4	3	3	4	4	5	3	3	2
68	1	1	3	4	12	2	2	2	3	3	3	4	3	3	4	3	4	4	3	3	3
71	1	3	3	2	14	3	2	2	3	4	4	3	4	3	4	4	5	4	2	3	3
75	1	1	2	4	13	2	3	2	2	3	3	4	3	3	3	4	5	4	2	2	2
78	2	3	2	4	12	1	3	3	2	3	3	4	3	3	4	3	5	5	2	3	2
60	2	1	2	1	11	1	3	3	2	4	3	4	3	4	3	3	4	4	3	3	3
62	2	1	3	2	10	2	3	3	3	3	3	3	3	3	3	3	5	4	3	3	2
61	2	1	3	4	12	2	3	2	3	4	3	3	3	4	3	4	5	4	2	2	3
64	2	1	4	4	2	2	2	2	3	3	4	3	4	3	3	4	5	5	2	3	2
67	1	1	4	1	4	3	2	2	2	4	3	4	3	4	4	3	5	5	2	2	2
63	1	1	4	1	5	3	2	3	2	3	3	3	4	3	3	4	4	5	3	3	2
64	1	3	4	4	6	3	2	3	2	4	3	2	4	4	4	4	5	4	3	3	3
60	1	1	4	4	8	3	3	3	3	3	3	2	4	3	3	3	4	4	3	3	3
67	1	3	4	4	7	4	2	3	3	3	4	2	4	3	4	4	5	4	2	2	3
63	2	3	1	1	7	4	3	3	2	3	3	3	3	3	3	4	4	5	2	3	3
68	2	1	1	3	5	4	2	3	3	4	3	4	3	3	4	3	5	5	2	2	3
72	1	3	1	4	6	4	3	3	3	3	3	3	3	3	3	4	5	5	3	2	3
69	1	1	1	1	6	4	2	2	2	4	3	3	3	3	3	4	5	4	2	2	2
63	1	3	1	1	4	2	3	2	2	4	4	3	4	3	3	3	5	4	2	3	2
64	1	3	1	4	4	1	2	3	2	3	3	4	4	3	4	4	4	4	2	3	2
62	2	1	1	3	5	3	2	2	3	4	3	4	3	4	4	3	5	5	2	3	2
75	2	3	1	4	6	2	2	2	3	4	3	4	3	3	3	3	5	5	2	3	3
75	2	1	2	4	6	2	3	3	2	3	4	3	3	3	3	3	4	4	2	2	3
76	1	3	2	1	5	2	3	2	3	4	3	3	3	3	4	3	4	5	3	2	3
62	1	1	2	4	4	3	3	2	3	4	3	3	3	4	3	3	4	5	3	2	2
69	1	1	2	4	4	3	2	1	3	3	3	2	4	3	4	3	5	4	3	3	2
64	1	1	2	1	3	2	2	2	2	3	4	2	4	3	3	4	4	5	3	2	2
63	1	1	3	4	3	2	2	3	3	3	3	3	3	4	4	3	5	5	3	2	2
68	2	1	3	1	3	2	2	3	3	4	3	4	3	3	3	4	5	4	3	2	2
69	2	3	3	4	5	3	2	2	3	3	3	3	3	3	4	3	5	4	3	2	2
67	2	3	3	4	4	3	3	2	2	3	4	4	4	4	3	4	5	4	3	2	2
68	2	1	3	4	10	3	3	3	3	4	3	4	4	3	4	3	5	4	3	2	2
69	1	1	3	1	12	2	3	2	3	3	2	4	4	3	3	4	5	5	2	3	3
68	1	1	3	1	16	2	3	3	2	3	4	3	4	3	4	3	5	5	2	3	3
62	1	3	3	1	15	2	3	2	3	3	3	4	3	4	4	3	4	5	2	3	3
62	1	3	3	4	13	3	3	2	3	4	3	3	3	3	3	3	5	5	3	3	3
63	1	3	3	4	4	3	3	2	2	3	3	3	4	3	4	4	5	5	2	3	3
68	1	1	3	1	12	3	3	3	3	4	4	3	3	3	4	3	5	5	2	3	3
64	2	1	3	1	11	3	3	3	3	3	3	3	4	4	3	4	4	5	2	3	3
67	2	1	3	4	10	2	3	3	2	4	3	2	3	3	4	3	4	5	3	2	3
64	2	3	3	1	8	2	3	3	3	3	3	3	3	3	3	3	4	4	3	3	3
69	2	1	3	4	8	2	3	3	2	3	2	4	3	4	3	3	4	4	2	2	3
62	2	1	3	4	7	4	3	3	3	4	3	3	4	3	3	4	4	4	3	2	3
65	2	2	3	2	7	1	3	2	3	3	3	3	4	3	3	3	4	4	3	2	3
64	1	1	3	4	9	1	3	2	3	3	3	4	3	3	4	3	4	4	2	3	3
68	2	2	3	4	9	1	3	3	2	4	2	3	4	4	3	3	4	5	3	2	3
69	1	1	3	4	8	3	2	2	3	3	3	3	3	3	4	3	5	4	3	3	3
68	2	1	3	2	7	2	2	2	2	3	2	2	4	4	4	4	4	5	3	3	3
64	1	1	3	4	6	4	2	2	2	3	3	3	4	3	3	3	5	4	3	3	2
62	2	3	3	4	5	3	2	2	2	4	2	4	4	3	4	3	4	5	2	3	2
67	2	3	3	4	5	3	2	2	1	3	3	4	3	4	3	3	5	5	3	3	2
69	1	3	3	1	4	4	2	2	3	3	2	3	4	3	4	3	5	4	2	2	2
61	1	1	3	4	3	4	3	3	3	3	2	4	4	3	4	3	5	5	2	2	2
60	1	3	3	4	1	3	3	3	3	4	4	4	3	3	4	4	4	4	3	2	2
64	1	1	3	4	1	3	3	3	2	3	3	3	4	4	3	3	5	4	3	3	3
68	1	1	3	4	1	3	3	2	2	3	3	3	4	3	4	4	4	4	3	3	2
67	1	1	2	4	12	3	3	2	2	3	3	3	3	4	3	3	5	4	2	2	3
69	1	1	2	3	11	3	2	1	2	4	3	4	4	3	3	4	4	5	3	2	2
62	1	1	2	4	10	3	2	2	3	3	3	4	4	4	4	3	4	5	2	2	2
64	2	3	2	3	12	2	2	3	3	3	3	3	3	3	3	4	4	5	2	2	2
65	2	3	2	3	2	3	2	3	3	3	4	3	4	4	3	3	4	4	3	2	2
69	2	1	3	3	4	2	3	3	3	3	3	4	4	3	4	3	5	4	2	3	2
63	2	3	3	4	5	1	2	2	3	3	4	4	3	4	3	3	4	4	3	3	2
64	2	3	3	4	6	1	3	2	2	4	4	4	4	3	4	3	5	5	3	3	3
65	2	2	3	3	8	1	2	2	2	3	4	3	4	4	3	3	4	4	3	3	3
64	2	1	2	4	7	1	3	2	2	4	4	3	4	4	4	3	5	4	3	3	3
68	2	1	2	3	7	1	2	2	2	3	3	4	3	3	3	3	5	4	2	3	2
67	1	1	2	3	5	1	3	2	2	3	4	3	4	4	4	3	5	5	3	2	2
69	1	3	3	4	6	1	2	2	3	3	4	3	4	3	3	4	4	5	2	2	1
62	1	2	3	4	6	1	2	3	3	4	4	2	3	4	3	3	5	5	3	2	2
61	1	1	3	2	4	2	2	3	3	3	3	3	4	3	3	3	4	4	3	3	3
63	1	1	3	4	4	2	3	2	3	3	4	3	4	4	4	3	5	5	2	3	3
68	1	1	3	2	5	2	3	2	2	3	4	2	3	4	3	4	4	4	3	3	3
71	2	1	3	2	6	2	3	2	3	4	4	4	4	3	4	3	5	5	3	3	2
72	2	2	3	4	6	2	4	2	2	3	4	3	4	4	4	3	4	4	3	3	2
67	2	3	3	4	5	2	3	2	2	3	3	3	3	4	3	4	5	4	2	3	2
69	2	2	3	3	4	2	4	3	3	3	3	4	4	3	4	3	4	5	3	2	2
69	2	2	3	2	4	2	3	3	3	4	4	3	4	4	4	3	5	4	3	3	2
68	2	1	4	1	3	2	4	3	3	3	4	4	3	3	3	4	4	5	3	2	2
68	2	1	4	2	3	2	3	3	2	3	4	3	3	3	4	3	5	4	2	2	2
64	2	1	4	4	9	2	4	3	2	3	3	3	3	3	4	3	5	4	3	2	3
61	1	3	4	3	8	2	3	3	2	4	3	3	4	4	3	3	4	4	2	3	3
62	1	3	4	2	7	2	3	3	2	3	4	2	4	3	3	4	5	5	3	3	2
65	1	3	4	2	6	2	3	3	2	3	3	2	4	3	3	3	4	5	3	3	2
64	1	2	4	1	5	2	3	3	2	4	3	2	3	3	4	3	4	5	3	2	2
67	1	1	2	4	4	2	3	2	2	3	4	3	3	3	3	3	5	5	2	2	2
61	1	3	2	2	1	2	3	2	3	3	3	4	3	4	3	4	4	4	3	2	2
62	1	2	2	2	2	3	3	2	3	3	3	3	4	3	4	3	5	4	2	3	3
68	1	1	2	3	2	3	3	3	3	4	4	4	3	3	3	3	4	4	2	3	3
71	1	1	2	2	3	3	4	3	3	3	3	4	4	4	3	4	5	5	2	3	3
72	2	1	2	1	9	3	3	2	3	3	3	3	3	3	3	3	4	5	3	2	3
69	2	2	2	4	9	3	3	2	3	4	3	3	3	3	4	3	5	5	3	2	2
70	2	3	2	3	8	3	3	1	3	3	3	4	4	3	3	3	4	5	3	2	3
72	2	2	2	2	8	3	4	2	2	4	4	3	3	4	4	4	4	4	3	2	3
71	2	1	2	2	7	3	3	2	2	3	4	3	3	3	3	3	5	4	2	3	2
61	2	1	3	1	4	3	3	2	2	3	3	2	3	3	4	4	4	4	2	3	2
60	2	1	3	4	6	2	4	3	2	3	3	4	4	4	3	3	4	5	2	3	3
68	1	3	3	3	5	2	3	2	2	4	3	3	3	3	3	3	4	4	3	2	3
67	2	3	3	2	4	2	3	2	2	3	4	3	3	4	4	4	5	4	2	2	2
71	2	3	3	4	5	2	4	1	3	3	4	3	3	3	3	3	5	5	2	2	2
62	2	3	3	4	4	2	3	2	3	3	3	3	3	4	3	3	5	5	2	2	2
65	2	3	3	4	10	1	3	2	3	4	3	3	4	3	4	3	4	5	2	2	3
67	2	1	2	2	12	1	3	2	3	3	3	2	3	3	3	4	5	4	2	2	3
61	1	1	2	4	16	1	4	3	3	3	3	3	3	3	3	3	5	5	2	2	3
69	2	3	2	4	7	1	3	3	2	4	3	3	3	4	3	4	4	4	3	3	3
69	2	2	1	4	8	1	3	2	2	3	3	3	3	3	4	3	5	5	3	3	3
68	2	2	1	4	9	2	3	2	2	3	4	4	3	3	3	4	5	4	3	3	2
68	2	3	1	4	1	2	4	2	2	4	3	3	4	4	3	3	5	5	3	3	2
64	2	2	1	4	12	2	3	3	3	4	3	3	3	3	3	4	4	4	3	3	3
61	2	3	1	4	14	3	3	2	3	4	3	4	3	3	4	3	5	5	3	3	3
62	2	1	1	4	13	3	4	2	3	3	3	4	3	3	3	4	5	4	3	3	3
65	2	3	1	4	12	3	3	2	3	3	3	3	4	4	3	3	5	5	2	2	2
64	2	1	1	4	11	3	3	1	2	3	3	3	3	3	3	4	4	4	3	2	2
67	1	3	2	4	10	4	3	2	2	3	3	4	3	4	4	4	5	5	2	2	2
61	1	1	2	4	12	4	4	3	2	2	4	3	4	3	3	3	5	5	2	2	3
62	2	3	2	4	2	3	3	3	2	3	4	3	4	3	3	4	5	4	2	2	2
68	1	1	2	4	4	3	4	3	2	3	4	3	4	3	3	3	4	5	3	2	2
62	1	3	3	4	5	3	3	2	2	4	4	4	3	3	3	4	5	4	2	3	2
63	1	1	3	4	6	3	3	1	2	3	3	4	4	4	3	3	5	4	3	3	2
68	1	3	3	4	8	3	4	2	2	3	3	4	3	3	4	4	5	5	3	3	2
72	1	3	3	4	7	3	3	2	2	3	3	4	3	4	3	4	4	4	3	3	2
62	2	1	3	3	7	3	3	2	2	4	4	3	4	3	4	3	5	5	3	3	3
63	2	2	3	4	5	3	3	3	2	3	4	3	3	4	3	4	5	4	3	2	3
68	2	3	3	4	6	2	4	3	3	3	4	3	3	3	3	4	5	5	2	2	3
72	1	3	3	4	6	2	3	3	3	3	3	4	3	4	3	3	4	4	2	2	3
69	1	1	3	4	4	2	4	2	3	3	3	4	4	3	4	4	4	5	2	2	3
63	1	3	3	3	4	2	3	2	2	4	4	3	3	4	3	3	4	4	3	3	3
64	2	3	3	2	5	3	4	2	2	3	3	3	3	4	3	3	4	4	3	3	3
62	2	3	3	4	6	3	3	3	2	3	3	3	4	4	3	3	4	5	2	3	3
75	1	2	3	2	6	3	4	3	3	3	3	3	3	4	4	4	5	4	3	3	3
75	2	1	2	2	5	3	3	3	3	3	3	4	3	3	3	3	5	4	3	2	2
76	1	3	2	4	4	3	4	2	3	3	3	3	4	3	3	3	4	4	3	2	2
62	1	3	2	2	4	3	3	3	3	4	3	3	3	3	3	3	5	5	3	2	2
69	2	1	2	2	3	3	4	2	3	4	4	4	3	3	4	3	4	5	3	2	3
64	1	2	1	2	3	2	4	2	3	2	4	3	3	3	3	4	5	5	2	2	2
63	1	2	1	4	3	2	3	2	3	2	3	3	4	3	3	3	4	4	3	2	2
68	1	3	1	2	2	3	4	3	2	2	3	3	3	4	3	3	5	5	2	2	2
69	1	1	1	1	10	3	3	2	2	3	4	4	3	3	4	4	4	5	2	2	3
67	2	2	2	1	9	3	4	3	3	3	4	3	3	3	3	3	5	4	3	2	3
68	1	3	2	3	8	2	3	2	2	3	3	3	4	3	3	3	4	5	2	2	2
62	2	2	2	4	7	2	4	3	2	4	3	4	4	4	4	3	5	5	3	2	3
75	1	1	3	3	6	1	4	3	3	4	4	4	3	3	3	4	4	5	3	3	3
78	1	3	3	4	6	1	3	2	2	4	3	4	3	3	3	3	4	4	3	3	2
74	1	3	3	3	3	4	4	3	2	3	3	3	3	4	3	3	4	5	3	3	3
63	1	3	3	3	11	4	4	2	1	3	4	3	4	3	4	4	5	5	3	2	3
69	1	2	3	3	10	4	3	3	2	3	3	4	3	3	3	3	4	5	2	2	3
61	2	1	3	4	13	4	4	2	3	4	4	4	3	3	3	4	5	4	3	2	3
62	2	3	3	3	4	4	3	3	3	3	4	4	3	4	4	3	5	5	3	3	2
64	2	3	3	3	3	4	3	2	2	4	4	3	4	3	3	4	4	5	3	3	3
67	1	1	2	3	1	1	3	3	2	3	3	3	3	3	4	3	4	5	2	3	2
68	1	3	2	4	2	2	4	2	3	3	4	4	3	3	3	3	5	4	3	3	3
60	1	2	2	2	13	2	3	3	2	3	3	4	3	3	3	3	4	5	3	3	3
61	1	1	1	1	2	3	3	2	3	4	3	4	4	4	3	4	5	5	3	3	3
63	1	1	1	4	1	3	3	3	2	4	4	3	3	3	4	3	5	5	3	3	3
68	1	2	1	1	10	2	3	2	2	3	3	3	3	3	3	3	4	4	2	2	3
62	1	3	4	1	9	2	4	3	2	3	4	3	3	3	3	4	5	5	3	2	4
63	1	3	4	4	8	1	3	2	3	4	4	4	4	3	3	3	4	5	3	3	3
63	1	3	4	1	7	1	3	3	3	4	4	4	4	3	4	3	5	5	2	2	4
63	2	1	4	4	6	1	4	2	3	3	3	3	3	4	3	3	4	4	3	2	3
60	2	3	4	1	5	2	3	2	3	3	3	3	3	3	3	4	5	4	3	3	3
81	2	2	4	4	4	2	3	3	3	3	4	3	3	3	4	3	4	4	3	2	4
72	1	1	3	1	1	2	3	3	3	2	4	4	4	3	3	4	5	4	3	2	3
71	1	1	3	4	2	2	4	2	2	3	3	3	4	4	3	3	4	4	2	1	3
73	1	1	3	1	2	1	3	3	2	3	4	3	4	3	3	3	4	5	3	2	3
78	1	3	3	4	3	1	3	2	2	3	4	3	4	3	3	3	5	5	3	3	3
65	2	3	3	1	9	4	4	2	2	4	3	3	3	4	4	3	4	4	2	3	2
69	2	3	3	1	9	4	3	2	3	3	3	3	3	3	3	4	5	5	3	2	3
68	1	1	3	4	8	4	4	3	3	4	3	3	3	3	3	3	5	4	2	2	3
62	1	3	3	1	8	2	3	3	3	3	4	3	4	4	3	4	5	5	3	3	2
65	1	3	3	4	7	2	4	3	2	4	4	4	4	3	4	3	4	4	3	2	2
69	2	3	2	4	4	2	3	2	2	3	4	4	3	3	3	4	4	5	2	3	3
69	1	1	2	1	6	2	3	2	2	3	3	4	3	4	3	3	4	4	3	2	3
67	1	3	2	1	5	2	3	3	2	3	4	3	3	3	3	4	4	5	3	2	2
62	1	3	3	4	4	3	4	2	2	4	4	3	4	4	4	3	5	4	3	2	3
63	2	3	3	1	5	3	3	3	2	3	4	3	3	3	3	4	5	5	2	3	3
62	2	1	3	1	4	3	3	2	2	3	3	3	4	3	3	4	4	4	3	3	4
68	2	3	3	4	10	3	4	3	2	3	4	3	3	3	3	4	4	4	3	3	3
67	1	3	3	1	12	3	3	3	3	4	4	3	4	4	4	4	5	4	2	3	3
69	1	3	3	3	16	2	3	2	3	3	3	3	3	3	3	3	4	5	3	3	2
61	1	1	3	1	15	2	3	2	3	3	4	4	4	4	4	3	4	4	3	3	2
62	1	1	2	4	13	2	4	3	3	3	4	4	4	3	3	3	5	5	2	2	3
62	2	1	2	1	4	2	3	2	3	4	4	4	4	4	4	3	5	5	3	2	3
63	2	1	2	1	12	2	4	2	3	3	3	3	3	3	3	3	4	4	2	2	3
67	2	3	2	2	11	2	3	2	3	3	3	3	3	4	4	3	4	4	3	2	2
61	2	1	2	3	10	2	3	1	3	3	3	3	3	3	3	4	5	5	3	3	3
62	2	1	2	2	8	1	3	2	3	4	4	4	3	3	4	3	4	4	3	3	4
63	1	1	3	1	8	1	3	2	3	3	4	3	4	3	3	3	4	5	2	3	3
67	1	3	3	4	7	1	4	4	3	4	4	3	4	3	3	4	5	5	2	2	3
69	1	1	3	1	7	1	3	2	3	3	4	4	3	3	4	3	5	4	2	2	3
61	1	1	3	2	9	3	4	2	3	4	3	3	3	3	3	4	5	5	3	2	2
62	1	1	2	3	9	3	3	1	3	3	4	3	4	3	4	3	4	4	3	2	3
63	1	3	2	4	8	3	4	2	3	3	4	4	3	3	3	4	5	5	3	2	3
69	2	1	2	3	7	3	3	2	3	4	3	3	3	3	4	3	4	4	2	2	3
67	2	1	2	2	6	3	4	3	2	3	4	3	4	3	4	4	5	5	2	2	3
62	2	3	2	1	5	3	3	2	2	4	4	4	3	4	3	3	4	4	2	2	3
61	2	1	3	4	5	3	4	2	2	3	3	3	3	4	4	4	5	5	2	3	2
68	1	3	3	2	4	3	4	2	2	3	4	4	3	3	3	3	4	4	2	3	3
63	1	1	3	2	3	3	4	3	2	3	4	4	4	4	3	3	4	4	2	3	2
91	1	3	2	2	1	2	4	3	2	3	3	4	3	3	3	4	4	5	2	3	2
82	1	3	4	4	1	2	3	2	3	3	3	3	3	3	3	3	5	4	2	3	3
61	1	3	3	3	1	1	3	2	3	3	3	3	4	3	4	4	5	5	2	2	2
